# Supplementary material for: eHealth Literacy Interventions: Scoping Review
Source: Interact J Med Res. 2025 Aug 22;14:e69640. doi: 10.2196/69640 (PMC12373412; doi:10.2196/69640)
Supplement: Multimedia Appendix 2 [file ijmr-v14-e69640-s002.xlsx]

## Sheet: Sheet1
Included studies	Formats of intervention	Learning methods	Formats of intervention	Delivery Setting	Components of intervention						Duration	Frequency	Primary outcomes and measures					Evaluation timelines of intervention	Intervention effects					eHL assessment tools
					Media literacy	Information literacy	Traditional literacy	Health literacy	Scientific literacy	Computer literacy			Perceived eHL	Health literacy	Actual eHealth knowledge and skills	Health behaviors	Clinical outcomes		Perceived eHL	Health literacy	Actual eHealth knowledge and skills	Health behaviors	Clinical outcomes
Norman [15]	Website and email.	Interactive learning.	Online.	Naa		√					24 weeks.	NA	The eHL. (Self-reports)					Baseline post-intervention,and at 3 months and 6 months during the intervention.	The eHL scores improved for both groups from baseline to post-test and significantly improved between time 2 and time 3 for both groups combined after accounting for baseline differences (P=.003). However, there was no statistical difference between the two groups.					eHEALSd.
Xie [16]	Health Information website quality assessment tutorial developed by the U.S. National Library of Medicine.	Independent and Interactive learning.	Online.	Public library.		√					NA	NA	The eHL. (Self-reports)		Web evaluation skills. (Objective tests)			Baseline and post-intervention.	Following the intervention, all participant groups demonstrated improvements in both eHL scores. There are no significant three- or two-way interaction effect among learning method, information presentation channel, and time of measurement on the outcome measures.		Following the intervention, all participant groups demonstrated improvements in eHL skills. There are no significant three- or two-way interaction effect among learning method, information presentation channel, and time of measurement on the outcome measures.			eHEALS.
Xie [17]	The NIH National Institute on Aging: “Helping Older Adults Search for Health Information Online: A Toolkit for Trainers.”	Independent and Interactive learning.	Online.	Public library.						√	2 weeks.	Twice weekly.	The eHL. (Self-reports)		Computer and web knowledge and skills. (Objective tests)			Baseline and post-intervention.	Overall, eHL scores improved significantly from pre to post intervention. When controlling for baseline differences, no significant main effect of the learning method was found on computer or web knowledge, skills, or eHL efficacy.		Overall, computer knowledge, web knowledge and skills improved significantly from pre- to post-intervention.When controlling for baseline differences, no significant main effect of the learning method was found on computer or web knowledge, skills, or eHL efficacy.			eHEALS.
Xie [18]	The National Institute on Aging (NIA) of the NIH, “Helping Older Adults Search for Health Information Online: A Toolkit for Trainers.”	Independent learning.	Offline.	Public library.						√	4 weeks.	Twice weekly.			Computer and web knowledge. (Objective tests)			Baseline and post-intervention.			Computer and web knowledge significantly improved from pre- to post-intervention (P<.001 in both NIHSeniorHealth.gov and MedlinePlus.gov).			NA
Mitsuhashi [19]	The Helping Older Adults Search for Health Information Online: A Toolkit for Trainers tutorial (http://nihseniorhealth.gov/toolkit/toolkit.html) developed by the National Institute on Aging (NIA) of the NIH.	Independent learning.	Online.	NA		√		√			2 weeks.	Daily.	The eHL. (Self-reports)					Baseline and post-intervention.	There was a statistically significant difference between the intervention and control groups, eHEALS increased 1.57 points due to the intervention effect (Δ score change=1.57; 95% CI [0.09-3.05]; P=.037).					eHEALS.
Carroll et al [20]	IPod mobile device, PLWH-developed electronic health record named URHealth.	Independent and interactive learning.	Offline.	Primary care practices.				√			1 year.	NA					Patient activation. (Self-reports)	Baseline, 6-8 weeks post-intervention, and 12 months during intervention period.					The intervention group showed significantly greater improvement than the control group in the primary outcome, the patient activation (difference 2.82: 95% confidence interval [CI] 0.32-5.32). Effects were largest among participants with lowest quartile patient activation at baseline (P<.05). The intervention doubled the odds of improving one level on the patient activation(odds ratio 1.96; 95% C…	eHEALS.
Nokes and Reyes [21]	National Library of Medicine instructional videos.	Independent learning.	Offline.	Educational room.		√					2 times.	NA	The eHL. (Self-reports)					Baseline, immediately after the educational intervention, and 1 week after the intervention.	Both groups eHL increased over time, although intervention group scores were higher immediately after the intervention (30.5 vs 32.4), this was not significant (df=98, t=1.523, P=.131). At 1 week after the intervention, the intervention group was again higher (30.2 vs 32.9), although the interaction was not significant (df=98, t=0.643, P=.521). The control and intervention group means at each tim…					eHEALS.
Nahm et al [22]	Theory-based patient portal e-learning program website.	Independent learning.	Online.	NA						√	3 weeks.	NA			Patient portal knowledge. (Self-reports)			Baseline and assessments conducted 3 weeks and 4 months post-intervention.			At 3 weeks, participants in both the intervention and control groups improved their patient portal knowledge. The intervention group showed greater improvement than the control group (t [237] =2.36, P=.019, effect size [ES]=0.27).As for the change from baseline to 4-month follow-up, patient portal knowledge had improved in all groups compared to baseline; however, no statistically significant dif…			eHEALS.
Redfern et al [23]	EHR-integrated web application.	Independent learning.	Online.	NA				√			1 year.	NA				The adherence to guideline-recommended medications(more than 80% of days covered for blood pressure (BP) and stain medications) .(Self-reported)		Baseline and post-intervention.				At 12 months, the intervention group had a non-significant higer propotion of participants achieving the primary outcome of more than 80% medication days covered than in the control group (32.8% vs. 29.9%; RR 1.07 [95% CI 0.88-1.20]).		eHEALS.
Lotto et al [24]	WhatsApp, Messenger application and audio-narrated books.	Independent learning.	Online.	NA				√			24 weeks.	Once every two weeks				The dietary habits. (Self-reports)	Caries severity. (Objective tests)	Caries severity (visible plaque index and the ICDASa) were assessed at baseline, 3 months and 6 months during the intervention period, while dietary habits were determined at baseline and 6 months during the intervention period.				After the intervention, parents of the intervention group significantly reported a higher consumption of sugar-free sweets and a lower consumption of sugar-free foods by their children.	After the intervention, no statistically significant differences were observed in ICDAS scores (P=.737) or visible plaque index means between the intervention and control groups. However, the intervention group maintained stability in the number of caries-free children (n=5 at both baseline and follow-up), whereas the control group exhibited a statistically significant decrease in caries-free chi…	eHEALS.
Güvenc et al [25]	Web-based Epilepsy Education Program (WEEP) website.	Independent learning.	Online.	Quiet room in the outpatient clinic.				√			12 weeks.	NA	The eHL. (Self-reports)	Epilepsy knowledge. (Self-reported)				Baseline and post-intervention.	Adolescents: At post-intervention, the eHL mean scores were found to have increased, but this increase was not statistically significant in two groups. Parents: At post-intervention, the mean score of eHL in the intervention group showed a significant increase (P<.05), whereas the control group exhibited no statistically significant increase (P=.0714), and the posttest mean score of the intervent…	Adolescents: At post-intervention, adolescents with epilepsy in the intervention group demonstrated significant increases in average knowledge.In the control group, there was a significant decrease in the posttest scores of the epilepsy knowledge test. Parents: After the intervention, both groups demonstrated significant increases in epilepsy knowledge, and the posttest mean score of the interven…				eHEALS.
Hyman et al [26]	Classroom teaching.	Independent learning.	Offline.	Classroom.						√	6 weeks.	NA	The eHL. (Self-reports)			Sedentary behavior and physical activity. (Self-reported)		Baseline, post-intervention, and 2 months post-intervention.	The students’ eHEALS score increased pre- to post-intervention (P=.009) and decreased post-intervention to follow-up (P<.001).			The majority of students indicated being physically active at least four days per week, however, they also engaged in screen-related sedentary behaviour for approximately three hours per day, with 75 (63.6%), 70 (65.4%), and 66 (67.4%) students exceeding two hours of daily screen-time at pre-, post-intervention, and follow-up, respectively. However, no significant positive effects were observed d…		eHEALS.
Xu [27]	Remote meeting.	Independent learning.	Online.	NA		√					3 weeks.	Twice weekly.	The eHL. (Self-reports)		The online health information discernment ability. (Objective tests)			Pre-intervention (3 days after baseline survey) and post-intervention.	The intervention group showed significantly higher scores in eHL after the intervention compared to before, with the difference being statistically significant (P<.001). Post-intervention, the intervention group also demonstrated higher scores in eHL than the control group, with the difference being statistically significant (P<.001).		There was no statistically significant difference in the scores of online health information discernment ability among the control group patients before and after the intervention (P>.05). In contrast, the intervention group showed significantly higher scores in online health information discernment ability after the intervention compared to before, with the difference being statistically signifi…			eHEALS.
Jiang [28]	Self-developed community hypertension patient proactive health management mini program.	Independent learning.	Offline.	NA				√			12 weeks.	NA	The eHL. (Self-reports)			The self-management level. (Self-reports)		Baseline and post-intervention.	After 3 months of intervention, the total score and application dimension score of eHL in the intervention group were higher than those in the control group (P<.05).			After 3 months of intervention, the total score of self-management level, treatment management and life habit management of hypertension patients in the intervention group was better than that of the control group (P<.05). The self-management level of the two groups was higher than that before intervention, and the difference was statistically significant (P<.05).		eHEALS.
Guo [29]	Lecture.	Independent learning.	Offline.	NA		√		√			24 weeks.	NA	The eHL. (Self-reports)	The knowledge of stroke. (Self-reports)		The health behavior. (Self-reports)	The perceived stress and dpression. (Self-reports)	Baseline, 1 month, 3months, and 6 months during the intervention period.	The mean eHL scores of the control group increased from 21.55 to 28.17, while those of the intervention group rose from 21.58 to 33.58. Both groups exhibited an improvement in eHL over time, but the intervention group demonstrated a significantly greater increase compared to the control group.The eHL scores of the intervention group were higher than those of the control group at all three time po…	The health knowledge improved in both groups post-intervention, the intervention group demonstrated a significantly greater increase. Furthermore, the intervention group consistently outperformed the control group at all three time points (1month, 3months, and 6 months during the intervention) with statistically significant differences (P<.001).		The mean health behavior scores of the control group increased from 133.42 to 140.27, while those of the intervention group rose from 136.82 to 173.28. Both groups exhibited an improvement in health behavior levels post-intervention, but the intervention group demonstrated a significantly greater increase compared to the control group. The health behavior scores of the intervention group were hig…	Perceived stress: The mean perceived stress scores of the control group decreased from 41.23 to 33.76, while those of the intervention group declined from 41.00 to 31.42. The perceived stress levels of both groups decreased over time, but the intervention group exhibited a significantly greater reduction compared to the control group. The perceived stress scores of the intervention group were low…	eHEALS.
Sanders et al [30]	Self-designed peer-led training program.	Interactive learning.	Offline.	Primary care practices.				√		√	6 weeks.	Once weekly.	The eHL. (Self-reports)	HIV-related health literacy. (Self-reports)				Baseline, 8 weeks and 6 months post-intervention.	At the 8-week follow-up (T1), both groups showed improvement in eHL, with the intervention group demonstrating a more pronounced increase compared to the control group (Mdiff=3.47, d=0.53, P<.001). At the 6-month follow-up (T2), eHL continued to improve in both groups, with the intervention group maintaining its advantage over the control group (Mdiff=3.26, d=0.52, P<.001).	At the 8-week follow-up (T1), both groups showed improved HIV health literacy, but the intervention group demonstrated a more significant increase compared to the control group (Mdiff=0.45, d=0.31, P<.001). At the 6-month follow-up (T2), HIV health literacy continued to improve in both groups, with the intervention group still outperforming the control group, though the difference was smaller (Md…				eHEALS.
Zhou [31]	Corporate WeChat Group.	Independent learning.	Online.	NA						√	4 weeks.	The popularization of science was achieved through daily activities, while videos were released once weekly.	The eHL. (Self-reports)					Baseline and post-intervention.	No significant difference was observed in eHL scores among control group participants before and after the intervention. In contrast, the intervention group demonstrated statistically significant improvement in eHealth literacy following the intervention. However, no significant between-group differences in eHealth literacy were detected when comparing the control and intervention groups (t=-0.35…					eHEALS.
Li [32]	Telephone and WeChat.	Independent and interactive learning.	Online.	NA		√					24 weeks.	NA	The eHL. (Self-reports)	Health literacy on chronic diseases. (Self-reports)			Liver fat content. (Objective tests)	Baseline and 3-and 6- month during the intervention.	Post-intervention eHL scores increased significantly in both groups, with this improvement persisting through the 6-month post-intervention. The between-group differences were statistically significant (P<.05), with the intervention group demonstrating higher eHL scores than the control group at both 3-month and 6-month assessments.	The health literacy on chronic diseases in both groups improved at 3 months post-intervention, and this improvement persisted at 6 months. The difference between the two groups was statistically significant (P<.05), with the intervention group demonstrating higher chronic disease health literacy than the control group at both 3-month and 6-month assessments.			At 6 months post-intervention, liver fat content decreased in both the intervention and control groups, with a greater reduction observed in the intervention group compared to the control group. The difference was statistically significant (P<.05).	eHEALS.
Alt et al [33]	Video conferencias.	Interactive learning.	Online.	NA		√				√	12 weeks.	NA	The eHL. (Self-reports)					Pre-baseline and 3 months later.	The significant differences [F(1, 102)=12.664, P<.01, η2= 0.110] for the intervention group, with increased levels of eHL between the tests (pretest M=3.44 SD=0.68; posttest M=3.90 SD=0.59). Non-significant results were shown between the tests for the control group [F(1, 92)=1.993, P>.05, η2=0.021].					eHEALS.
Chang et al [34]	Lecture.	Independent learning.	Offline.	Senior welfare centers with computer labs.		√				√	5 weeks.	Once weekly.	The eHL. (Self-reports)					Baseline, post-intervention, and 2 months post-intervention.	The eHL score was higher at post-intervention (32.67) than at baseline (27.52). At 2 months post-intervention., the score remained high at 31.38, and there was a statistically significant difference (χ²=72.76, P<.001).					eHEALS.
Spindler et al [35]	The digital toolbox (iPad) in the Patients’ Remote Rehabilitation (FPT) program.	Independent learning.	Offline and online.	NA				√			1 year.	NA	The eHL. (Self-reports)					At baseline, 6 months, and 12 months during the intervention period.	At the 6-month, the intervention group scored significantly higher than the control group in the domain of “Using technology to process health information”, with a statistically significant difference observed. Between 6 and 12 months, neither group showed significant changes in any eHLQ subscale, and there were no differences in the trends over time between the two groups.					eHLQe.
Parker et al [36]	The “mysnapp” or “Get Healthy ” apps from the HeLP-GP trial project.	Independent learning.	Offline and online.	General practices.				√			1 year.	NA	The eHL. (Self-reports)	Health literacy. (Self-reports)			Weight, waist circumference and blood pressure. (Objective tests)	At baseline, 6 months, and 12 months during the intervention period. (eHL and health literacy were measured at three time points, whereas health outcomes were only assessed at baseline and 12 months post-intervention.)	At 6 months post-intervention, significant improvements in eHL were observed in both groups, with continued increases sustained at 12 months post-intervention. However, no statistically significant differences were found between the two groups at any time point.	HLQ Domain 8 (ability to find good health information): The intervention group showed a significant improvement in scores at 6 months (DiD=0.22, 95% CI 0.01–0.44), but differences were reduced and non-statistically significant at 12 months. HLQ Domain 9 (understanding health information to act): No significant differences were observed overall. However, subgroups with low health literacy at basel…			Weight : The weight no significant differences were observed between the intervention and control groups at 12 months (BMI: DiD=1.22, 95% CI 0.46 - 2.90; P>.05). Waist Circumference: The intervention group showed a greater increase in waist circumference compared to the control group (DiD=7.08, 95% CI 2.26 - 11.90), which may reflect natural fluctuations in the control group or measurement variab…	eHEALS.
Liu [37]	Lecture.	Independent and interactive learning.	Offline.	NA		√		√		√	8 weeks.	Once weekly.	The eHL. (Self-reports)			Health promoting lifestyle. (Self-reports)	Bone health status. (Objects test)	Baseline and post-intervention	After the intervention, the eHL scores across all dimensions among high-risk women with primary osteoporosis in the intervention group were significantly higher than those before the intervention (P<.05). In contrast, no statistically significant differences in eHL or dimensional scores were observed in the control group before and after the intervention (P>.05). Furthermore, post-intervention eH…			After the intervention, the health-promoting behaviors scores across all dimensions among high-risk women with primary osteoporosis in the intervention group were significantly higher than those before the intervention (P<.05). In contrast, no statistically significant differences in health-promoting behaviors or dimensional scores were observed in the control group before and after the intervent…	After the intervention, no statistically significant difference in bone mineral density scores was observed in the intervention group of high-risk women with primary osteoporosis compared to pre-intervention values (P>.05), while their bone strength index values were slightly higher than baseline (P<.05). In the control group, neither bone mineral density scores nor bone strength index values sho…	eHEALS.
Yang [38]	Lecture.	Independent and interactive learning.	Offline and online.	NA		√		√		√	3 times.	NA		Health literacy. (Self-reports)				Baseline and post-intervention		After the intervention, both groups showed improvements in health literacy compared to baseline, with the intervention group demonstrating significantly higher levels than the control group. Regarding the subdomains of health literacy, significant differences were observed between the intervention and control groups in information acquisition ability, communication and interaction ability, and wi…				eHEALS.
Yu [39]	WeChat.	Independent learning.	Offline and online.	Ward or demonstration classroom.		√		√	√	√	12 weeks.	NA	The eHL. (Self-reports)					Baseline, post-intervention, and 1 and 3 months during the intervention period.	The time effect, between-group effect, and interaction effect on the eHL scores of the two groups were all significant. Moreover, the eHL scores of the intervention group were significantly higher than those of the control group immediately after the intervention, as well as at 1 month and 3 months during the intervention period. (all P<.05).					eHEALS.
Dimitri et al [40]	A MOOC on the FutureLearn platform titled “Telemedicine: Tools to Support Growth Disorders in the Post-Pandemic Era.”	Independent learning.	Online.	NA				√			4 weeks.	NA	The eHL. (Self-reports)					Baseline and post-intervention.	Among the learners assessed, 74% showed improved scores in the post-intervention evaluation, with an average score increase of 21.3%. No learner achieved 100% in the pre-course assessment, whereas 12 learners (40%) reached 100% in the post-intervention. The highest score improvement observed was 40%, seen in 16% of learners when comparing pre- and post-intervention. Post-intervention evaluation s…					A self-administered questionnaire based on the web.
Son and Han [41]	“DajeongDagam” mobile application.	Independent learning.	Online.	NA				√		√	8 weeks.	NA				Health promoting lifestyle. (Self-reports)		Baseline, post-intervention, and 12-weeks post-intervention.				At both post-intervention time points, all three groups showed increased health-promoting behaviors compared to baseline. While the mH group did not sustain its increase at 12-weeks post-intervention (M=3.57), the other two groups (mH-L and control) demonstrated continued improvement, with the mH-L intervention group (M=3.69) significantly outperforming the control group (M=3.51) at 12-weeks post…		eHEALS.
Roh and Won [42]	The Korea National Health Information Portal provided by the Korea Disease Control and Prevention Agency.	Independent learning.	Online.	NA		√		√		√	6 weeks.	Once weekly.	The eHL. (Self-reports)			Health behavior . (Self-reports)		Baseline and post-intervention.	The interventionl group showed a significant increase in eHL compared to the control group after the intervention.			Eating and sleep: The interaction effect of group and time (F(1, 118)=0.142, P=.707, partial η2=0.001 for eating; F(1, 118) = 0.793, P=.375, partial η2=0.007 for sleep) did not show a statistically significant difference. Exercise: There was marginal significance at P<.10 for the interaction effect between group and time (F(1, 118)=3.474, P=.065, partial η2=0.029). The exercise behavior of the in…		eHEALS.
Son and Kim [43]	Applications and chatbots in the WithUs program.	Independent learning.	Online.	NA		√					24 weeks.	NA	The eHL. (Self-reports)	Heart failure knowledge. (Self-reports)		Self-care behavior. (Self-reports)		Baseline and post-intervention.	The eHL was 29.7 (IQR, 25.0-37.0) after a 24-week intervention, significantly higher than the baseline median eHL of 26.5 (IQR, 18.0-31.3) (Z= 2.81, P=.005).	The median disease knowledge was 9.0 (IQR, 8.0-10.0) after the intervention, significantly higher than the baseline median disease knowledge of 7.0 (IQR, 5.0-8.3) (Z=3.92, P<.001).		The median self-care behaviour was 37.0 (IQR, 35.0-43.0) after the intervention, significantly higher than the baseline median self-care behaviour of 27.0 (IQR, 21.3-31.0) (Z=4.29, P<.001).		eHEALS.
Vazquez et al [44]	Web-based interactive tutorial.	Independent and interactive learning.	Offline.	Public libraries, senior activity centers, facility recreation, and senior living facility center.		√				√	4 weeks.	Twice weekly.	The eHL. (Self-reports)		Computer and web knowledge, and skill acquisition (basic computer and web operation skills, information-seeking skills, and website evaluation skills). (Objective tests)			Baseline, post-intervention, and 6 months post-intervention.	The mean eHL scores showed statistically significant improvement post-intervention, but decreased at the six-month follow-up.		The mean scores for computer and internet knowledge demonstrated statistically significant improvement post-intervention, but declined by the 6-month follow-up. Basic computer and web operation skills improved after the intervention, but the mean scores decreased at the 6-month assessment. For information-seeking and website evaluation skills, there were no statistically significant differences i…			eHEALS.
Guo et al [45]	Face-to-face health education.	independent learning	Offline.	Waiting rooms of the outpatient department	√	√	√	√	√	√	12 weeks	NA	The eHL. (Self-reports)		Knowledge and skills of mobile technology and the internet. (Objective tests)	Diabetes self-care behavior. (Self-reports)	The average blood glucose level over 3 months. (Objective tests)	Baseline (all primary outcome measures), immediately after the intervention (knowledge and skills of mobile technology and the internet), and 3-month follow-up (mobile eHL, diabetes self-care behavior, and HbA1ce).	At the 3-month follow-up for both groups, the paired comparisons indicated a significant improvement in mobile eHL (t81=3.391, P=.001) and its subscale, mHL (t35=3.801, P<.001), in the intervention group, whereas no significant improvement in mobile eHL was observed in the control group (t35=0.871, P=.39).		At immediately after the intervention, participants in the intervention group demonstrated a significant improvement in knowledge scores (mean 0.554, SD 1.850), with a notable mean change of t82=2.730 (P=.008). Additionally, for the skill score, patients in the intervention group exhibited a significant mean change of 1.325 (SD 1.861, t82=6.485, P<.001).	Both groups demonstrated improved self-care behaviors at 3-month follow-up versus baseline, with the increase being significant only in controls (P<.001).	At the 3-month follow-up, both groups showed reductions in HbA1c levels from baseline, but the intervention group demonstrated a significantly greater decrease compared to the control group (P<.05).	eHEALS.
Son et al [46]	Mobile application.	Independent learning.	Online.	NA				√			24 weeks.	NA				Self-care behavior. (Self-reports)		Baseline, 1 month, 3 months and 6 months during the intervention period.				The mean scores of self-management behaviors in the intervention group were significantly higher than those in the control group at the 1-month, 3-month, and 6-month follow-up assessments. A sharp increase in self-care behaviors was observed in the intervention group during the first 3 months post-intervention, followed by a high degree of stability between the 3rd and 6th months. Statistically s…		eHEALS.
Kang and You [47]	The KidsMedi website	Independent learning.	Online.	NA				√			6 weeks.	Once weekly.		The knowledge of medication safety. (Self-reports)				Baseline and post-intervention.		At post-intervention, the intervention group showed a statistically significant improvement in the knowledge of medication safety (from 3.39 to 3.61 points; t=3.44, P=.002), while no significant change was observed in the control group (from 3.31 to 3.44 points; t=1.33, P=.195).				eHEALS.
Hu [48]	The “317” Care APP	Independent learning.	Offline and online.	Ward.		√				√	5 times.	NA	The eHL. (Self-reports)					Baseline and post-intervention.	After the intervention, both groups showed improvements in their average eHL scores, with the intervention group demonstrating significantly higher scores compared to the control group (Z=-4.674, P<.001).					eHEALS.
Intarakamhang et al [49]	Various digital toolkits on the Zoom platform.	Independent and interactive learning.	Online.	NA				√			6 weeks.	Once weekly.		Health literacy. (Self-reports)		Sufficient health behavior. (Self-reports)		Baseline and post-intervention.		After the intervention, both groups showed improvements in health literacy. However, there was no significant difference in the mean health literacy scores between the two groups.		After the intervention, both groups showed improvements in sufficient health behavior. There was a statistically significant difference was observed in the mean sufficient health behavior scores (P<.05) between the two groups.		NA
aNA: Not Applicable. bICDAS: The training and calibration of the International Caries Detection and Assessment System. ceHEALS: eHealth Literacy Scale. deHLQ: eHealth Literacy Questionnaire. eHbA1C: Glycosylated Hemoglobin, Type A1C.
